# Supplementary material for: PanicleNeRF: Low-Cost, High-Precision In-Field Phenotyping of Rice Panicles with Smartphone
Source: Plant Phenomics. 2024 Dec 5;6:0279. doi: 10.34133/plantphenomics.0279 (PMC11617619; doi:10.34133/plantphenomics.0279)
Supplement: Supplementary 1 — Figs. S1 and S2 Tables S1 to S3 Movie S1 [file plantphenomics.0279.f1.zip]

Archive with 4 entries (4 files):
- D01.mp4
- Fig. S1 .jpg
- Fig. S2 .jpg
- Supplementary Information.docx
